# Supplementary material for: Endophytic Microbes from Medicinal Plants in Fenghuang Mountain as a Source of Antibiotics
Source: Molecules. 2023 Aug 28;28(17):6301. doi: 10.3390/molecules28176301 (PMC10488465; doi:10.3390/molecules28176301)
Supplement: Supplementary file 1 [file molecules-28-06301-s001.zip]

Archive with 1 entries (1 files):
- molecules-2504027-supplementary.pdf
